# Supplementary material for: Haptoglobin Induces a Specific Proteomic Profile and a Mature-Associated Phenotype on Primary Human Monocyte-Derived Dendritic Cells
Source: Int J Mol Sci. 2022 Jun 21;23(13):6882. doi: 10.3390/ijms23136882 (PMC9266681; doi:10.3390/ijms23136882)
Supplement: Supplementary file 1 [file ijms-23-06882-s001.zip]

Archive with 1 entries (1 files):
- ijms-1759429-supplementary.pdf
